# Supplementary material for: Taxonomy and phylogeny reveal new species of Minuticlypeus (Pallidoperidiaceae, Xylariales) and Paravamsapriya (Vamsapriyaceae, Xylariales) from Yunnan-Guizhou Plateau, China
Source: MycoKeys. 2026 Jul 22;137:241–55. doi: 10.3897/mycokeys.137.195655 (PMC13420868; doi:10.3897/mycokeys.137.195655)
Supplement: XML Treatment for Minuticlypeus zunyiensis [file mycokeys.137.195655-treatment1.xml]

<!DOCTYPE tp:taxon-treatment
  PUBLIC "-//TaxonX//DTD Taxonomic Treatment Publishing DTD v0 20100105//EN" "tax-treatment-NSO.dtd">
<tp:taxon-treatment xmlns:tp="http://www.plazi.org/taxpub"><tp:treatment-meta><kwd-group><label>Taxon classification</label><kwd>
                <named-content content-type="kingdom">Fungi</named-content>
              </kwd><kwd>
                <named-content content-type="order">Xylariales</named-content>
              </kwd><kwd>
                <named-content content-type="family">Pallidoperidiaceae</named-content>
              </kwd></kwd-group><mixed-citation publication-type="journal"><person-group><name><surname>Yao</surname><given-names>Zu-Quan</given-names></name><name><surname>Liu</surname><given-names>Li-Li</given-names></name><name><surname>Li</surname><given-names>Wen-Hao</given-names></name><name><surname>Yang</surname><given-names>Qing</given-names></name><name><surname>Wijayawardene</surname><given-names>Nalin N.</given-names></name><name><surname>Al-Arjani</surname><given-names>Al-Bandari Fahad</given-names></name><name><surname>Elgorban</surname><given-names>Abdallah M.</given-names></name><name><surname>Filimban</surname><given-names>Faten Zubair</given-names></name><name><surname>Habib</surname><given-names>Kamran</given-names></name><name><surname>Li</surname><given-names>Qi-Rui</given-names></name></person-group><article-title>Taxonomy and phylogeny reveal new species of <italic><tp:taxon-name><tp:taxon-name-part taxon-name-part-type="genus" reg="Minuticlypeus">Minuticlypeus</tp:taxon-name-part></tp:taxon-name></italic> (<tp:taxon-name><tp:taxon-name-part taxon-name-part-type="family" reg="Pallidoperidiaceae">Pallidoperidiaceae</tp:taxon-name-part></tp:taxon-name>, <tp:taxon-name><tp:taxon-name-part taxon-name-part-type="order" reg="Xylariales">Xylariales</tp:taxon-name-part></tp:taxon-name>) and <italic><tp:taxon-name><tp:taxon-name-part taxon-name-part-type="genus" reg="Paravamsapriya">Paravamsapriya</tp:taxon-name-part></tp:taxon-name></italic> (<tp:taxon-name><tp:taxon-name-part taxon-name-part-type="family" reg="Vamsapriyaceae">Vamsapriyaceae</tp:taxon-name-part></tp:taxon-name>, <tp:taxon-name><tp:taxon-name-part taxon-name-part-type="order" reg="Xylariales">Xylariales</tp:taxon-name-part></tp:taxon-name>) from Yunnan-Guizhou Plateau, China</article-title><source>MycoKeys</source><day>22</day><month>07</month><year>2026</year><volume>137</volume><fpage>241</fpage><lpage>255</lpage><pub-id pub-id-type="doi">10.3897/mycokeys.137.195655</pub-id></mixed-citation></tp:treatment-meta><tp:nomenclature><tp:taxon-name><object-id xmlns:xlink="http://www.w3.org/1999/xlink" content-type="arpha" xlink:type="simple">4DC266AE-9A09-5341-9F41-6D6B324CD7E2</object-id>
                    		<tp:taxon-name-part taxon-name-part-type="genus" reg="Minuticlypeus">Minuticlypeus</tp:taxon-name-part> <tp:taxon-name-part taxon-name-part-type="species" reg="zunyiensis">zunyiensis</tp:taxon-name-part>
                    	</tp:taxon-name><tp:taxon-authority>Z.Q. Yao, K. Habib &amp; Q.R. Li</tp:taxon-authority><tp:taxon-status xmlns:xlink="http://www.w3.org/1999/xlink" xlink:type="simple">sp. nov.</tp:taxon-status><xref ref-type="fig" rid="F3">Fig. 3</xref></tp:nomenclature><tp:treatment-sec sec-type="Etymology"><title>Etymology.</title><p>The specific epithet ‘<italic>zunyiensis</italic>’ refers to Zunyi City, Guizhou Province, China, where the holotype specimen was collected.</p><fig id="F3" position="float" orientation="portrait"><object-id xmlns:xlink="http://www.w3.org/1999/xlink" content-type="doi" xlink:type="simple">10.3897/mycokeys.137.195655.figure3</object-id><object-id xmlns:xlink="http://www.w3.org/1999/xlink" content-type="arpha" xlink:type="simple">2793A905-E8D6-58C7-8AC3-0755BA888C79</object-id><label>Figure 3.</label><caption><p><italic><tp:taxon-name><tp:taxon-name-part taxon-name-part-type="genus" reg="Minuticlypeus">Minuticlypeus</tp:taxon-name-part> <tp:taxon-name-part taxon-name-part-type="species" reg="zunyiensis">zunyiensis</tp:taxon-name-part></tp:taxon-name></italic> (GMB7604, holotype). <bold>A</bold>. Bamboo hosts; <bold>B, C</bold>. Ascomata on the surface of host; <bold>D, E</bold>. Longitudinal sections of ascomata; <bold>F</bold>. Peridium; <bold>G–I</bold>. Asci in distilled water; <bold>J</bold>. J+ apical ring; <bold>K</bold>. Paraphyses; <bold>L–N</bold>. Ascospores (<bold>L</bold>. In Indian ink). Scale bars: 0.2 mm (<bold>B–D</bold>); 100 µm (<bold>E</bold>); 10 µm (<bold>F–N</bold>).</p></caption><graphic xmlns:xlink="http://www.w3.org/1999/xlink" xlink:href="mycokeys-137-241-g003.jpg" id="oo_1721886.jpg" position="float" orientation="portrait" xlink:type="simple"><uri content-type="original_file" xlink:type="simple">https://binary.pensoft.net/fig/1721886</uri></graphic></fig></tp:treatment-sec><tp:treatment-sec sec-type="Holotype"><title>Holotype.</title><p>China • Guizhou Province, Zunyi city, Kuankuoshui National Nature Reserve (<named-content xmlns:xlink="http://www.w3.org/1999/xlink" content-type="dwc:verbatimCoordinates" xlink:type="simple">28°6'25.65"N, 107°2'20.67"E</named-content>), altitude 1366 m, on dead culms of unidentified bamboo species, 22 August 2025, Z.Q. Yao, 2025KKS5 (GMB7604, holotype); • ibid. <abbrev xmlns:xlink="http://www.w3.org/1999/xlink" content-type="institution" xlink:title="Herbarium of Cryptogams, Kunming Institute of Botany, Chinese Academy of Sciences" xlink:type="simple">KUN-HKAS</abbrev> 154873, isotype.</p></tp:treatment-sec><tp:treatment-sec sec-type="Description"><title>Description.</title><p>Saprobic on dead bamboo culms, forming black, circular spots on the host surface. <bold>Sexual morph: <italic>Ascomata</italic></bold> immersed, scattered, subglobose, appearing as black, raised dots on the host surface, 354–665 × 407–566 µm (x̄ = 492 × 471.5 µm, n = 15), clypeate, ostiolate. <bold><italic>Ostiole</italic></bold> central. <bold><italic>Peridium</italic></bold> 7.5–15 µm wide (x̄ = 11.5 µm, n = 15), composed of multiple layers of polygonal, dark brown cells, inner layer hyaline. <bold><italic>Paraphyses</italic></bold> 2.3–4.8 µm wide (x̄ = 3.4 µm, n = 15), hyaline, numerous, unbranched, aseptate, containing white cytoplasmic inclusions. <bold><italic>Asci</italic></bold> 166.5–208.5 × 7.5–11 µm (x̄ = 184 × 9.5 µm, n = 20), 8-spored, unitunicate, cylindrical, short-pedicellate. Apically 1.3–2.5 × 3.2–4.7 µm (x̄ = 1.9 × 3.9 µm, n = 20) rounded, with a wedge-shaped, J+ (amyloid) apical ring. <bold><italic>Ascospores</italic></bold> 16.5–21.5 × 6.5–8.5 µm (x̄ = 18.2 × 7.2 µm, n = 20), uniseriate, fusiform to ellipsoidal, tapering towards both ends with slightly sharp ends, smooth, with a straight to slightly curved, spore-length germ slit, surrounded by a 5–12.6 µm thick mucilaginous sheath. <bold>Anamorph</bold>: Undetermined.</p></tp:treatment-sec><tp:treatment-sec sec-type="Paratype"><title>Paratype.</title><p>China • Guizhou Province, Zunyi city, Kuankuoshui National Nature Reserve (<named-content xmlns:xlink="http://www.w3.org/1999/xlink" content-type="dwc:verbatimCoordinates" xlink:type="simple">28°6'25.69"N, 107°2'20.75"E</named-content>), altitude 1388 m, on dead culms of unidentified bamboo species, 22 August 2024, Z.Q. Yao, 2024KKS260 (GMB7704; Paratype).</p></tp:treatment-sec><tp:treatment-sec sec-type="Notes"><title>Notes.</title><p>In the phylogram (Fig. <xref ref-type="fig" rid="F1">1</xref>), <italic><tp:taxon-name><tp:taxon-name-part taxon-name-part-type="genus" reg="Minuticlypeus">Minuticlypeus</tp:taxon-name-part> <tp:taxon-name-part taxon-name-part-type="species" reg="zunyiensis">zunyiensis</tp:taxon-name-part></tp:taxon-name></italic> forms a well-supported clade (BS = 100; <abbrev xmlns:xlink="http://www.w3.org/1999/xlink" xlink:title="posterior probabilities" xlink:type="simple">PP</abbrev> = 1.00) in a sister relationship with <italic><tp:taxon-name><tp:taxon-name-part taxon-name-part-type="genus" reg="Minuticlypeus">M.</tp:taxon-name-part> <tp:taxon-name-part taxon-name-part-type="species" reg="yunnanensis">yunnanensis</tp:taxon-name-part></tp:taxon-name></italic>. Both species share key morphological features, including an amyloid, discoid apical apparatus, as well as similarly sized asci and ascospores. However, they can be readily distinguished by differences in ascospore shape and in the size of asci and ascomata. <italic><tp:taxon-name><tp:taxon-name-part taxon-name-part-type="genus" reg="Minuticlypeus">Minuticlypeus</tp:taxon-name-part> <tp:taxon-name-part taxon-name-part-type="species" reg="zunyiensis">zunyiensis</tp:taxon-name-part></tp:taxon-name></italic> possesses fusiform to ellipsoidal ascospores that taper toward both ends, with slightly pointed tips and a distinct germ slit. In contrast, <italic><tp:taxon-name><tp:taxon-name-part taxon-name-part-type="genus" reg="Minuticlypeus">M.</tp:taxon-name-part> <tp:taxon-name-part taxon-name-part-type="species" reg="yunnanensis">yunnanensis</tp:taxon-name-part></tp:taxon-name></italic> has ellipsoid to rugby-shaped ascospores with more rounded ends and lacks a germ slit. Additionally, <italic><tp:taxon-name><tp:taxon-name-part taxon-name-part-type="genus" reg="Minuticlypeus">M.</tp:taxon-name-part> <tp:taxon-name-part taxon-name-part-type="species" reg="zunyiensis">zunyiensis</tp:taxon-name-part></tp:taxon-name></italic> has larger ascomata (354–665 × 407–566 µm) compared to <italic><tp:taxon-name><tp:taxon-name-part taxon-name-part-type="genus" reg="Minuticlypeus">M.</tp:taxon-name-part> <tp:taxon-name-part taxon-name-part-type="species" reg="yunnanensis">yunnanensis</tp:taxon-name-part></tp:taxon-name></italic> (301–342.4 × 351.6–489.9 µm) (<xref ref-type="bibr" rid="B14">Li et al. 2024</xref>).</p><p>Compared with other species in the genus, <italic><tp:taxon-name><tp:taxon-name-part taxon-name-part-type="genus" reg="Minuticlypeus">M.</tp:taxon-name-part> <tp:taxon-name-part taxon-name-part-type="species" reg="zunyiensis">zunyiensis</tp:taxon-name-part></tp:taxon-name></italic> is also clearly distinguishable (Table <xref ref-type="table" rid="T2">2</xref>). <italic><tp:taxon-name><tp:taxon-name-part taxon-name-part-type="genus" reg="Minuticlypeus">Minuticlypeus</tp:taxon-name-part> <tp:taxon-name-part taxon-name-part-type="species" reg="discosporus">discosporus</tp:taxon-name-part></tp:taxon-name></italic> differs by having smaller ascomata (290–410 × 310–430 µm), much smaller asci (105–130 µm vs. 166.5–208.5 µm), and ellipsoid to oblong ascospores with rounded ends rather than tapering ends (<xref ref-type="bibr" rid="B25">Sugita et al. 2024</xref>). <italic><tp:taxon-name><tp:taxon-name-part taxon-name-part-type="genus" reg="Minuticlypeus">Minuticlypeus</tp:taxon-name-part> <tp:taxon-name-part taxon-name-part-type="species" reg="rhaphidophylli">rhaphidophylli</tp:taxon-name-part></tp:taxon-name></italic> also has smaller ascomata (304–336 × 155–183 µm) and shorter asci (133–163 µm) (<xref ref-type="bibr" rid="B14">Li et al. 2024</xref>). <italic><tp:taxon-name><tp:taxon-name-part taxon-name-part-type="genus" reg="Minuticlypeus">Minuticlypeus</tp:taxon-name-part> <tp:taxon-name-part taxon-name-part-type="species" reg="xiaoheensis">xiaoheensis</tp:taxon-name-part></tp:taxon-name></italic> is characterized by smaller ascomata (320–380 × 340–400 µm), shorter asci (85.5–140 µm), and ellipsoid to broadly ellipsoid ascospores with rounded ends (<xref ref-type="bibr" rid="B32">Zhou et al. 2024</xref>). <italic><tp:taxon-name><tp:taxon-name-part taxon-name-part-type="genus" reg="Minuticlypeus">Minuticlypeus</tp:taxon-name-part> <tp:taxon-name-part taxon-name-part-type="species" reg="biconcavus">biconcavus</tp:taxon-name-part></tp:taxon-name></italic> differs in having smaller ascomata (300–450 µm wide, 250–350 µm high), shorter asci with an edge-shaped apical apparatus that becomes thinner in the center, forming a biconcave shape, and ascospores lacking a germ slit (<xref ref-type="bibr" rid="B6">Habib et al. 2025</xref>).</p><table-wrap id="T2" position="float" orientation="portrait"><label>Table 2.</label><caption><p>Comparison of the main morphological characteristics of the species of <italic><tp:taxon-name><tp:taxon-name-part taxon-name-part-type="genus" reg="Minuticlypeus">Minuticlypeus</tp:taxon-name-part></tp:taxon-name></italic>.</p></caption><table><tbody><tr><th rowspan="1" colspan="1">
                      <bold>Species</bold>
                    </th><th rowspan="1" colspan="1">
                      <bold>Ascomata (µm)</bold>
                    </th><th rowspan="1" colspan="1">
                      <bold>Asci (µm)</bold>
                    </th><th rowspan="1" colspan="1">
                      <bold>Ascospores (µm)</bold>
                    </th><th rowspan="1" colspan="1">
                      <bold>Mucilaginous sheath (µm)</bold>
                    </th><th rowspan="1" colspan="1">
                      <bold>Germ Slit</bold>
                    </th><th rowspan="1" colspan="1">
                      <bold>Reference</bold>
                    </th></tr><tr><td rowspan="1" colspan="1">
                      <italic>
                        <tp:taxon-name><tp:taxon-name-part taxon-name-part-type="genus" reg="Minuticlypeus">M.</tp:taxon-name-part> <tp:taxon-name-part taxon-name-part-type="species" reg="biconcavus">biconcavus</tp:taxon-name-part></tp:taxon-name>
                      </italic>
                    </td><td rowspan="1" colspan="1">300–450 × 250–350</td><td rowspan="1" colspan="1">140–175 × 15–25</td><td rowspan="1" colspan="1">12–20 × 7–11.5</td><td rowspan="1" colspan="1">4–6.5</td><td rowspan="1" colspan="1">lack</td><td rowspan="1" colspan="1">
                      <xref ref-type="bibr" rid="B6">Habib et al. (2025)</xref>
                    </td></tr><tr><td rowspan="1" colspan="1">
                      <italic>
                        <tp:taxon-name><tp:taxon-name-part taxon-name-part-type="genus" reg="Minuticlypeus">M.</tp:taxon-name-part> <tp:taxon-name-part taxon-name-part-type="species" reg="discosporus">discosporus</tp:taxon-name-part></tp:taxon-name>
                      </italic>
                    </td><td rowspan="1" colspan="1">290–410 × 310–430</td><td rowspan="1" colspan="1">105–130 × 12.5–16.5</td><td rowspan="1" colspan="1">15–20.5 × 7.5–10.5</td><td rowspan="1" colspan="1">lack</td><td rowspan="1" colspan="1">present</td><td rowspan="1" colspan="1">
                      <xref ref-type="bibr" rid="B25">Sugita et al. (2024)</xref>
                    </td></tr><tr><td rowspan="1" colspan="1">
                      <italic>
                        <tp:taxon-name><tp:taxon-name-part taxon-name-part-type="genus" reg="Minuticlypeus">M.</tp:taxon-name-part> <tp:taxon-name-part taxon-name-part-type="species" reg="rhaphidophylli">rhaphidophylli</tp:taxon-name-part></tp:taxon-name>
                      </italic>
                    </td><td rowspan="1" colspan="1">304–336 × 155–183</td><td rowspan="1" colspan="1">133.5–163 × 10.6–16.5</td><td rowspan="1" colspan="1">17.8–22.8 × 7.1–8.5</td><td rowspan="1" colspan="1">7.2–9.4</td><td rowspan="1" colspan="1">present</td><td rowspan="1" colspan="1">
                      <xref ref-type="bibr" rid="B6">Habib et al. (2025)</xref>
                    </td></tr><tr><td rowspan="1" colspan="1">
                      <italic>
                        <tp:taxon-name><tp:taxon-name-part taxon-name-part-type="genus" reg="Minuticlypeus">M.</tp:taxon-name-part> <tp:taxon-name-part taxon-name-part-type="species" reg="xiaoheensis">xiaoheensis</tp:taxon-name-part></tp:taxon-name>
                      </italic>
                    </td><td rowspan="1" colspan="1">320–380 × 340–400</td><td rowspan="1" colspan="1">85.5–140 × 11–18.5</td><td rowspan="1" colspan="1">11–21 × 6.5–10.5</td><td rowspan="1" colspan="1">5–8</td><td rowspan="1" colspan="1">present</td><td rowspan="1" colspan="1">
                      <xref ref-type="bibr" rid="B32">Zhou et al. (2024)</xref>
                    </td></tr><tr><td rowspan="1" colspan="1">
                      <italic>
                        <tp:taxon-name><tp:taxon-name-part taxon-name-part-type="genus" reg="Minuticlypeus">M.</tp:taxon-name-part> <tp:taxon-name-part taxon-name-part-type="species" reg="yunnanensis">yunnanensis</tp:taxon-name-part></tp:taxon-name>
                      </italic>
                    </td><td rowspan="1" colspan="1">301–342 × 351–489</td><td rowspan="1" colspan="1">149.9–202.4 × 10.7–13.3</td><td rowspan="1" colspan="1">19.3–22.4 × 7.8–11.3</td><td rowspan="1" colspan="1">4.2–6</td><td rowspan="1" colspan="1">lack</td><td rowspan="1" colspan="1">
                      <xref ref-type="bibr" rid="B15">Liu et al. (2025)</xref>
                    </td></tr><tr><td rowspan="1" colspan="1">
                      <italic>
                        <tp:taxon-name><tp:taxon-name-part taxon-name-part-type="genus" reg="Minuticlypeus">M.</tp:taxon-name-part> <tp:taxon-name-part taxon-name-part-type="species" reg="zunyiensis">zunyiensis</tp:taxon-name-part></tp:taxon-name>
                      </italic>
                    </td><td rowspan="1" colspan="1">354–665 × 407–566</td><td rowspan="1" colspan="1">166.5–208.5 × 7.5–11</td><td rowspan="1" colspan="1">16.5–21.5 × 6.5–8.5</td><td rowspan="1" colspan="1">5–12.6</td><td rowspan="1" colspan="1">present</td><td rowspan="1" colspan="1">This study</td></tr></tbody></table></table-wrap><p>On the basis of these clear morphological distinctions from all known species of the genus together with its distinct phylogenetic placement, <italic><tp:taxon-name><tp:taxon-name-part taxon-name-part-type="genus" reg="Minuticlypeus">Minuticlypeus</tp:taxon-name-part> <tp:taxon-name-part taxon-name-part-type="species" reg="zunyiensis">zunyiensis</tp:taxon-name-part></tp:taxon-name></italic> is herein introduced as a new species.</p></tp:treatment-sec><tp:treatment-sec><!--Section generated to contain objects referenced in tp:taxon-treatment.--><fig id="F1" position="float" orientation="portrait"><object-id xmlns:xlink="http://www.w3.org/1999/xlink" content-type="doi" xlink:type="simple">10.3897/mycokeys.137.195655.figure1</object-id><object-id xmlns:xlink="http://www.w3.org/1999/xlink" content-type="arpha" xlink:type="simple">09CA7589-E731-521C-8860-DCCA40E94B5C</object-id><label>Figure 1.</label><caption><p>RAxMLtree of <italic><tp:taxon-name><tp:taxon-name-part taxon-name-part-type="genus" reg="Minuticlypeus">Minuticlypeus</tp:taxon-name-part></tp:taxon-name></italic> species and related taxa based on combined <abbrev xmlns:xlink="http://www.w3.org/1999/xlink" xlink:title="internal transcribed spacer" xlink:type="simple">ITS</abbrev>, <abbrev xmlns:xlink="http://www.w3.org/1999/xlink" xlink:title="large subunit" xlink:type="simple">LSU</abbrev>, <italic>tub2</italic>, and <italic>rpb2</italic> sequences. Bootstrap support values for maximum likelihood (<abbrev xmlns:xlink="http://www.w3.org/1999/xlink" xlink:title="maximum likelihood" xlink:type="simple">ML</abbrev>) greater than 70% and Bayesian posterior probabilities (<abbrev xmlns:xlink="http://www.w3.org/1999/xlink" xlink:title="Bayesian posterior probabilities" xlink:type="simple">BPP</abbrev>) greater than 0.90 are displayed above the respective branches (<abbrev xmlns:xlink="http://www.w3.org/1999/xlink" xlink:title="maximum likelihood" xlink:type="simple">ML</abbrev>/BI). The best-scoring RAxML tree showed a final maximum likelihood optimization value of −12274.915712. Estimated base frequencies were as follows: A = 0.247642, C = 0.245222, G = 0.265487, and T = 0.241649. Substitution rates were AC = 1.153534, AG = 3.174185, AT = 1.383242, CG = 0.820682, CT = 6.338643, and GT = 1.000000. The gamma distribution shape parameter alpha was 0.884372, and the tree length was 1.126155. Type materials are marked with “T”, and the strains of newly described species are highlighted in red.</p></caption><graphic xmlns:xlink="http://www.w3.org/1999/xlink" xlink:href="mycokeys-137-241-g001.jpg" id="oo_1721884.jpg" position="float" orientation="portrait" xlink:type="simple"><uri content-type="original_file" xlink:type="simple">https://binary.pensoft.net/fig/1721884</uri></graphic></fig></tp:treatment-sec><ref-list><ref id="B14"><mixed-citation xmlns:xlink="http://www.w3.org/1999/xlink" xlink:type="simple">Li QR, Habib K, Long SH, Wu YP, Zhang X, Hu HM, Wu QZ, Liu LL, Zhou SX, Shen XC, Kang JC (2024) Unveiling fungal diversity in China: New species and records within the <tp:taxon-name><tp:taxon-name-part taxon-name-part-type="family">Xylariaceae</tp:taxon-name-part></tp:taxon-name> Family. Mycosphere 15(1): 275–364. <ext-link xlink:href="10.5943/mycosphere/15/1/2" ext-link-type="doi" xlink:type="simple">https://doi.org/10.5943/mycosphere/15/1/2</ext-link></mixed-citation></ref><ref id="B6"><mixed-citation xmlns:xlink="http://www.w3.org/1999/xlink" xlink:type="simple">Habib K, Li WH, Ren YL, Liu LL, Lu CT, Zhang QF, Yao ZQ, Luo XY, Zhou X, Zeng WY, Kang YQ, Shen XC, Wijayawardene NN, Elgorban AM, Al-Rejaie S, Li QR (2025) Exploration of ascomycetous fungi revealing novel taxa in Southwestern China. Mycosphere: Journal of Fungal Biology 16(1): 1412–1529. <ext-link xlink:href="10.5943/mycosphere/16/1/9" ext-link-type="doi" xlink:type="simple">https://doi.org/10.5943/mycosphere/16/1/9</ext-link></mixed-citation></ref><ref id="B25"><mixed-citation xmlns:xlink="http://www.w3.org/1999/xlink" xlink:type="simple">Sugita R, Yoshioka R, Tanaka K (2024) <italic><tp:taxon-name><tp:taxon-name-part taxon-name-part-type="genus">Anthostomella</tp:taxon-name-part></tp:taxon-name></italic>-like fungi on bamboo: Four new genera belonging to a new family <tp:taxon-name><tp:taxon-name-part taxon-name-part-type="family">Pallidoperidiaceae</tp:taxon-name-part></tp:taxon-name> (<tp:taxon-name><tp:taxon-name-part taxon-name-part-type="order">Xylariales</tp:taxon-name-part></tp:taxon-name>). Mycoscience 65: 28–46. <ext-link xlink:href="10.47371/mycosci.2023.11.005" ext-link-type="doi" xlink:type="simple">https://doi.org/10.47371/mycosci.2023.11.005</ext-link></mixed-citation></ref><ref id="B32"><mixed-citation xmlns:xlink="http://www.w3.org/1999/xlink" xlink:type="simple">Zhou X, Habib K, Zeng W, Ren Y, Shen X, Kang J, Li QR (2024) Addition of three new species of <tp:taxon-name><tp:taxon-name-part taxon-name-part-type="subclass">Xylariomycetidae</tp:taxon-name-part></tp:taxon-name> fungi on bamboo from Southern China. MycoKeys 109: 109–129. <ext-link xlink:href="10.3897/mycokeys.109.128020" ext-link-type="doi" xlink:type="simple">https://doi.org/10.3897/mycokeys.109.128020</ext-link></mixed-citation></ref><ref id="B15"><mixed-citation xmlns:xlink="http://www.w3.org/1999/xlink" xlink:type="simple">Liu LL, Ren YL, Habib K, Lu CT, Wu YP, Long SH, Lin Y, Zhang X, Kang YQ, Wijayawardene NN, Wang F, Elgorban AM, Al-Rejaie S, Samarakoon MC, Shen XC, Li QR (2025) New taxa of <tp:taxon-name><tp:taxon-name-part taxon-name-part-type="order">Xylariales</tp:taxon-name-part></tp:taxon-name> from Karst ecosystems in Southwestern China. Mycosphere 16(1): 1–78. <ext-link xlink:href="10.5943/mycosphere/16/1/1" ext-link-type="doi" xlink:type="simple">https://doi.org/10.5943/mycosphere/16/1/1</ext-link></mixed-citation></ref></ref-list></tp:taxon-treatment>
