# Supplementary material for: Taxonomy and phylogeny reveal new species of Minuticlypeus (Pallidoperidiaceae, Xylariales) and Paravamsapriya (Vamsapriyaceae, Xylariales) from Yunnan-Guizhou Plateau, China
Source: MycoKeys. 2026 Jul 22;137:241–55. doi: 10.3897/mycokeys.137.195655 (PMC13420868; doi:10.3897/mycokeys.137.195655)
Supplement: XML Treatment for Paravamsapriya yunnanensis [file mycokeys.137.195655-treatment2.xml]

<!DOCTYPE tp:taxon-treatment
  PUBLIC "-//TaxonX//DTD Taxonomic Treatment Publishing DTD v0 20100105//EN" "tax-treatment-NSO.dtd">
<tp:taxon-treatment xmlns:tp="http://www.plazi.org/taxpub"><tp:treatment-meta><kwd-group><label>Taxon classification</label><kwd>
                <named-content content-type="kingdom">Fungi</named-content>
              </kwd><kwd>
                <named-content content-type="order">Xylariales</named-content>
              </kwd><kwd>
                <named-content content-type="family">Vamsapriyaceae</named-content>
              </kwd></kwd-group><mixed-citation publication-type="journal"><person-group><name><surname>Yao</surname><given-names>Zu-Quan</given-names></name><name><surname>Liu</surname><given-names>Li-Li</given-names></name><name><surname>Li</surname><given-names>Wen-Hao</given-names></name><name><surname>Yang</surname><given-names>Qing</given-names></name><name><surname>Wijayawardene</surname><given-names>Nalin N.</given-names></name><name><surname>Al-Arjani</surname><given-names>Al-Bandari Fahad</given-names></name><name><surname>Elgorban</surname><given-names>Abdallah M.</given-names></name><name><surname>Filimban</surname><given-names>Faten Zubair</given-names></name><name><surname>Habib</surname><given-names>Kamran</given-names></name><name><surname>Li</surname><given-names>Qi-Rui</given-names></name></person-group><article-title>Taxonomy and phylogeny reveal new species of <italic><tp:taxon-name><tp:taxon-name-part taxon-name-part-type="genus" reg="Minuticlypeus">Minuticlypeus</tp:taxon-name-part></tp:taxon-name></italic> (<tp:taxon-name><tp:taxon-name-part taxon-name-part-type="family" reg="Pallidoperidiaceae">Pallidoperidiaceae</tp:taxon-name-part></tp:taxon-name>, <tp:taxon-name><tp:taxon-name-part taxon-name-part-type="order" reg="Xylariales">Xylariales</tp:taxon-name-part></tp:taxon-name>) and <italic><tp:taxon-name><tp:taxon-name-part taxon-name-part-type="genus" reg="Paravamsapriya">Paravamsapriya</tp:taxon-name-part></tp:taxon-name></italic> (<tp:taxon-name><tp:taxon-name-part taxon-name-part-type="family" reg="Vamsapriyaceae">Vamsapriyaceae</tp:taxon-name-part></tp:taxon-name>, <tp:taxon-name><tp:taxon-name-part taxon-name-part-type="order" reg="Xylariales">Xylariales</tp:taxon-name-part></tp:taxon-name>) from Yunnan-Guizhou Plateau, China</article-title><source>MycoKeys</source><day>22</day><month>07</month><year>2026</year><volume>137</volume><fpage>241</fpage><lpage>255</lpage><pub-id pub-id-type="doi">10.3897/mycokeys.137.195655</pub-id></mixed-citation></tp:treatment-meta><tp:nomenclature><tp:taxon-name><object-id xmlns:xlink="http://www.w3.org/1999/xlink" content-type="arpha" xlink:type="simple">1427FE67-4BCC-5239-B7F5-80DA5948D754</object-id>
                    		<tp:taxon-name-part taxon-name-part-type="genus" reg="Paravamsapriya">Paravamsapriya</tp:taxon-name-part> <tp:taxon-name-part taxon-name-part-type="species" reg="yunnanensis">yunnanensis</tp:taxon-name-part>
                    	</tp:taxon-name><tp:taxon-authority>Z.Q. Yao, K. Habib &amp; Q.R. Li</tp:taxon-authority><tp:taxon-status xmlns:xlink="http://www.w3.org/1999/xlink" xlink:type="simple">sp. nov.</tp:taxon-status><xref ref-type="fig" rid="F4">Fig. 4</xref></tp:nomenclature><tp:treatment-sec sec-type="Etymology"><title>Etymology.</title><p>The specific epithet ‘yunnanensis’ refers to the Yunnan Province, China, where the holotype was collected.</p><fig id="F4" position="float" orientation="portrait"><object-id xmlns:xlink="http://www.w3.org/1999/xlink" content-type="doi" xlink:type="simple">10.3897/mycokeys.137.195655.figure4</object-id><object-id xmlns:xlink="http://www.w3.org/1999/xlink" content-type="arpha" xlink:type="simple">AE938821-5C40-5C6D-80B1-38A1588B473D</object-id><label>Figure 4.</label><caption><p><italic><tp:taxon-name><tp:taxon-name-part taxon-name-part-type="genus" reg="Paravamsapriya">Paravamsapriya</tp:taxon-name-part> <tp:taxon-name-part taxon-name-part-type="species" reg="yunnanensis">yunnanensis</tp:taxon-name-part></tp:taxon-name></italic> (GMB7613, holotype). <bold>A</bold>. A bamboo host; <bold>B, C</bold>. Ascomata on the surface of host; <bold>D, E</bold>. Longitudinal sections of ascomata; <bold>F</bold>. Peridium; <bold>G–J</bold>. Asci in distilled water; <bold>K</bold>. Paraphyses; <bold>L–P</bold>. Ascospores (<bold>L–N</bold>. In Indian ink). Scale bars: 0.2 mm (<bold>B–D</bold>); 100 µm (<bold>E</bold>); 10 µm (<bold>F–P</bold>).</p></caption><graphic xmlns:xlink="http://www.w3.org/1999/xlink" xlink:href="mycokeys-137-241-g004.jpg" id="oo_1721887.jpg" position="float" orientation="portrait" xlink:type="simple"><uri content-type="original_file" xlink:type="simple">https://binary.pensoft.net/fig/1721887</uri></graphic></fig></tp:treatment-sec><tp:treatment-sec sec-type="Holotype"><title>Holotype.</title><p>China • Yunnan Province, Xishuangbanna city, Xishuangbanna National Nature Reserve (<named-content xmlns:xlink="http://www.w3.org/1999/xlink" content-type="dwc:verbatimCoordinates" xlink:type="simple">24°2'24.61"N, 100°48'38.30"E</named-content>), altitude 1190 m, on dead culms of unidentified bamboo species 22 September 2025, Z.Q. Yao, 2025XSBN17 (GMB7613, holotype); • ibid. <abbrev xmlns:xlink="http://www.w3.org/1999/xlink" content-type="institution" xlink:title="Herbarium of Cryptogams, Kunming Institute of Botany, Chinese Academy of Sciences" xlink:type="simple">KUN-HKAS</abbrev> 154874, isotype.</p></tp:treatment-sec><tp:treatment-sec sec-type="Description"><title>Description.</title><p>Saprobic on dead bamboo culms, forming black, circular spots on the host surface. <bold>Sexual morph: <italic>Ascomata</italic></bold> 536–622 × 386–438 µm (x̄ = 594 × 409 µm, n = 15), immersed, solitary to aggregated, subglobose, appearing as black dots on the host surface with a central ostiole, subglobose, clypeate, ostiolate. <bold><italic>Ostiole</italic></bold> central. <bold><italic>Peridium</italic></bold> 11–22.2 µm wide, composed of multiple layers, outer layer comprising yellowish brown, thick-walled, compact cells of <bold><italic>textura angularis</italic></bold>, inner layer composed of hyaline, thin-walled cells of <bold><italic>textura angularis</italic></bold>. <bold><italic>Paraphyses</italic></bold> 1.7–4.8 µm wide, filiform, aseptate, tapering toward the apex, guttulate, embedded in a gelatinous matrix. <bold><italic>Asci</italic></bold> 145–183 × 9–14 µm (x̄ = 162 × 11.5 µm, n = 20), 8-spored, unitunicate, cylindrical, short-pedicellate, apically rounded, with an inconspicuous, J- (non-amyloid), disc-shaped, subapical ring. <bold><italic>Ascospores</italic></bold> 17–21.5 × 5.7–7.8 µm (x̄ = 19 × 7 µm, n = 20), uniseriate, ellipsoidal to fusiform, aseptate, hyaline, with a smaller, nodulose basal cell about 1/6 the size of the larger apical cell, surrounded by a 10–31 µm thick mucilaginous sheath, smooth- walled, finely guttulate. <bold>Anamorph</bold>: Undetermined.</p></tp:treatment-sec><tp:treatment-sec sec-type="Paratype"><title>Paratype.</title><p>China • Yunnan Province, Xishuangbanna city, Xishuangbanna National Nature Reserve (<named-content xmlns:xlink="http://www.w3.org/1999/xlink" content-type="dwc:verbatimCoordinates" xlink:type="simple">24°2'24.63"N, 100°48'38.38"E</named-content>), altitude 1220 m, on dead culms of unidentified bamboo species, 22 September 2025, Z.Q. Yao, 2024XSBN190 (GMB7713; Paratype).</p></tp:treatment-sec><tp:treatment-sec sec-type="Notes"><title>Notes.</title><p>In the phylogram (Fig. <xref ref-type="fig" rid="F2">2</xref>), <italic><tp:taxon-name><tp:taxon-name-part taxon-name-part-type="genus" reg="Paravamsapriya">Paravamsapriya</tp:taxon-name-part> <tp:taxon-name-part taxon-name-part-type="species" reg="yunnanensis">yunnanensis</tp:taxon-name-part></tp:taxon-name></italic> forms a well-supported, distinct clade that is sister to <italic><tp:taxon-name><tp:taxon-name-part taxon-name-part-type="genus" reg="Paravamsapriya">P.</tp:taxon-name-part> <tp:taxon-name-part taxon-name-part-type="species" reg="nypae">nypae</tp:taxon-name-part></tp:taxon-name></italic> (BS = 100; <abbrev xmlns:xlink="http://www.w3.org/1999/xlink" xlink:title="posterior probabilities" xlink:type="simple">PP</abbrev> = 1.00). Morphologically, the two species are similar in ascospore and asci characteristics, however, they differ in habitat, ascomatal and ascus dimensions. <italic><tp:taxon-name><tp:taxon-name-part taxon-name-part-type="genus" reg="Paravamsapriya">Paravamsapriya</tp:taxon-name-part> <tp:taxon-name-part taxon-name-part-type="species" reg="yunnanensis">yunnanensis</tp:taxon-name-part></tp:taxon-name></italic> was collected on dead bamboo culms (<tp:taxon-name><tp:taxon-name-part taxon-name-part-type="family" reg="Poaceae">Poaceae</tp:taxon-name-part></tp:taxon-name>), whereas <italic><tp:taxon-name><tp:taxon-name-part taxon-name-part-type="genus" reg="Paravamsapriya">P.</tp:taxon-name-part> <tp:taxon-name-part taxon-name-part-type="species" reg="nypae">nypae</tp:taxon-name-part></tp:taxon-name></italic> occurs on palm rachides of <italic><tp:taxon-name><tp:taxon-name-part taxon-name-part-type="genus" reg="Nypa">Nypa</tp:taxon-name-part> <tp:taxon-name-part taxon-name-part-type="species" reg="fruticans">fruticans</tp:taxon-name-part></tp:taxon-name></italic>. In addition, <italic><tp:taxon-name><tp:taxon-name-part taxon-name-part-type="genus" reg="Paravamsapriya">P.</tp:taxon-name-part> <tp:taxon-name-part taxon-name-part-type="species" reg="yunnanensis">yunnanensis</tp:taxon-name-part></tp:taxon-name></italic> has larger ascomata (536–622 × 386–438 µm) and longer asci (145–183 µm) than <italic><tp:taxon-name><tp:taxon-name-part taxon-name-part-type="genus" reg="Paravamsapriya">P.</tp:taxon-name-part> <tp:taxon-name-part taxon-name-part-type="species" reg="nypae">nypae</tp:taxon-name-part></tp:taxon-name></italic>, which has ascomata 200–360 μm diam., and asci 90–145 µm long (<xref ref-type="bibr" rid="B31">Zhang et al. 2024</xref>). When compared with the type species of the genus, <italic><tp:taxon-name><tp:taxon-name-part taxon-name-part-type="genus" reg="Paravamsapriya">P.</tp:taxon-name-part> <tp:taxon-name-part taxon-name-part-type="species" reg="ostiolata">ostiolata</tp:taxon-name-part></tp:taxon-name></italic>, the new species is clearly distinguishable by its smaller ascospores (17–21.5 × 5.7–7.8 µm) surrounded by a relatively thick mucilaginous sheath (10–31 µm). In contrast, <italic><tp:taxon-name><tp:taxon-name-part taxon-name-part-type="genus" reg="Paravamsapriya">P.</tp:taxon-name-part> <tp:taxon-name-part taxon-name-part-type="species" reg="ostiolata">ostiolata</tp:taxon-name-part></tp:taxon-name></italic> possesses larger ascospores (23–28 × 7.5–10 µm) with prominent thin mucilaginous caps at both ends, which are absent in <italic><tp:taxon-name><tp:taxon-name-part taxon-name-part-type="genus" reg="Paravamsapriya">P.</tp:taxon-name-part> <tp:taxon-name-part taxon-name-part-type="species" reg="yunnanensis">yunnanensis</tp:taxon-name-part></tp:taxon-name></italic> (<xref ref-type="bibr" rid="B22">Samarakoon et al. 2022</xref>).</p><p>Based on these clear morphological distinctions within the genus, together with its distinct phylogenetic placement, <italic><tp:taxon-name><tp:taxon-name-part taxon-name-part-type="genus" reg="Paravamsapriya">P.</tp:taxon-name-part> <tp:taxon-name-part taxon-name-part-type="species" reg="yunnanensis">yunnanensis</tp:taxon-name-part></tp:taxon-name></italic> is herein introduced as a new species.</p></tp:treatment-sec><tp:treatment-sec><!--Section generated to contain objects referenced in tp:taxon-treatment.--><fig id="F2" position="float" orientation="portrait"><object-id xmlns:xlink="http://www.w3.org/1999/xlink" content-type="doi" xlink:type="simple">10.3897/mycokeys.137.195655.figure2</object-id><object-id xmlns:xlink="http://www.w3.org/1999/xlink" content-type="arpha" xlink:type="simple">F93B5022-975A-5FE2-B4A2-E9A23B91A9A0</object-id><label>Figure 2.</label><caption><p>RAxML tree of <italic><tp:taxon-name><tp:taxon-name-part taxon-name-part-type="genus" reg="Paravamsapriya">Paravamsapriya</tp:taxon-name-part></tp:taxon-name></italic> species and related taxa based on combined <abbrev xmlns:xlink="http://www.w3.org/1999/xlink" xlink:title="internal transcribed spacer" xlink:type="simple">ITS</abbrev>, <abbrev xmlns:xlink="http://www.w3.org/1999/xlink" xlink:title="large subunit" xlink:type="simple">LSU</abbrev>, <italic>tub2</italic>, and <italic>rpb2</italic> sequences. Bootstrap support values for maximum likelihood (<abbrev xmlns:xlink="http://www.w3.org/1999/xlink" xlink:title="maximum likelihood" xlink:type="simple">ML</abbrev>) greater than 70% and Bayesian posterior probabilities (<abbrev xmlns:xlink="http://www.w3.org/1999/xlink" xlink:title="Bayesian posterior probabilities" xlink:type="simple">BPP</abbrev>) greater than 0.90 are displayed above the respective branches (<abbrev xmlns:xlink="http://www.w3.org/1999/xlink" xlink:title="maximum likelihood" xlink:type="simple">ML</abbrev>/BI). The best-scoring RAxML tree showed a final maximum likelihood optimization value of −10564.663219. Estimated base frequencies were as follows: A = 0.237599, C = 0.264539, G = 0.267435, and T = 0.230428. Substitution rates were AC = 0.980267, AG = 2.581063, AT = 0.978201, CG = 0.830856, CT = 4.888409, and GT = 1.000000. The gamma distribution shape parameter alpha was 0.485842, and the tree length was 1.577296. Type materials are marked with “T”, and the strains of newly described species are highlighted in red.</p></caption><graphic xmlns:xlink="http://www.w3.org/1999/xlink" xlink:href="mycokeys-137-241-g002.jpg" id="oo_1721885.jpg" position="float" orientation="portrait" xlink:type="simple"><uri content-type="original_file" xlink:type="simple">https://binary.pensoft.net/fig/1721885</uri></graphic></fig></tp:treatment-sec><ref-list><ref id="B31"><mixed-citation xmlns:xlink="http://www.w3.org/1999/xlink" xlink:type="simple">Zhang SN, Hyde KD, Jones EBG, Liu JK, Dong W, Xu JP, Aluthmuhandiram JVS, Bao DF, Chai HM, Chen YP, Chen YY, Devadatha B, Doilom M, Duan WJ, Hongsanan S, Hu DM, Jayawardena RS, Jayasiri SC, Karunarathna SC, Lin CG, Liu NG, Lumyong S, Maharachchikumbura SSN, Manawasinghe IS, Norphanphoun C, Pem D, Phukhamsakda C, Phutthacharoen K, Promputtha I, Samarakoon MC, Senwanna C, Shang QJ, Tennakoon DS, Thambugala KM, Tibpromma S, Vizzini A, Wanasinghe DN, Wei DP, Wijesinghe SN, Wijayawardene NN, Xiao YP, Yang J, Zeng XY, Zeng M, Zhang JF, Zhang H, Bulgakov TS, Camporesi E, Ekanayaka AH, Li JF, Li QR, Li WJ, Li XH, Liu ZY, Pintuan U, Rana S, Thiyagaraja V, Xu RF, Yang EF, Zhou LW (2024) Current insights into palm fungi with emphasis on taxonomy and phylogeny. Fungal Diversity 127: 55–301. <ext-link xlink:href="10.1007/s13225-024-00536-9" ext-link-type="doi" xlink:type="simple">https://doi.org/10.1007/s13225-024-00536-9</ext-link></mixed-citation></ref><ref id="B22"><mixed-citation xmlns:xlink="http://www.w3.org/1999/xlink" xlink:type="simple">Samarakoon MC, Hyde KD, Maharachchikumbura SSN, Stadler M, Jones EBG, Promputtha I, Suwannarach N, Camporesi E, Bulgakov TS, Liu JK (2022) Taxonomy, phylogeny, molecular dating and ancestral state reconstruction of <tp:taxon-name><tp:taxon-name-part taxon-name-part-type="subclass">Xylariomycetidae</tp:taxon-name-part></tp:taxon-name> (<tp:taxon-name><tp:taxon-name-part taxon-name-part-type="class">Sordariomycetes</tp:taxon-name-part></tp:taxon-name>). Fungal Diversity 112: 1–88. <ext-link xlink:href="10.1007/s13225-021-00495-5" ext-link-type="doi" xlink:type="simple">https://doi.org/10.1007/s13225-021-00495-5</ext-link></mixed-citation></ref></ref-list></tp:taxon-treatment>
